# Supplementary material for: Disrupted Decision-Making: EcoHIV Inoculation in Cocaine Dependent Rats
Source: Int J Mol Sci. 2022 Aug 13;23(16):9100. doi: 10.3390/ijms23169100 (PMC9409394; doi:10.3390/ijms23169100)
Supplement: Supplementary file 1 [file ijms-23-09100-s001.zip]

Archive with 1 entries (1 files):
- ijms-1832588-supplementary.pdf
